# Supplementary material for: ﻿Redescription of Tylosmaindroni Giordani Soika, 1954 (Crustacea, Isopoda, Oniscidea) based on SEM and molecular data
Source: Zookeys. 2022 Feb 23;1087:123–39. doi: 10.3897/zookeys.1087.76668 (PMC8891231; doi:10.3897/zookeys.1087.76668)
Supplement: XML Treatment for Tylos [file zookeys.1087.76668-treatment1.xml]

<!DOCTYPE tp:taxon-treatment
  PUBLIC "-//TaxonX//DTD Taxonomic Treatment Publishing DTD v0 20100105//EN" "tax-treatment-NSO.dtd">
<tp:taxon-treatment xmlns:tp="http://www.plazi.org/taxpub"><tp:treatment-meta><kwd-group><label>Taxon classification</label><kwd>
                  <named-content content-type="kingdom">Animalia</named-content>
                </kwd><kwd>
                  <named-content content-type="order">Isopoda</named-content>
                </kwd><kwd>
                  <named-content content-type="family">Tylidae</named-content>
                </kwd></kwd-group><mixed-citation publication-type="journal"><person-group><name><surname>Khalaji-Pirbalouty</surname><given-names>Valiallah</given-names></name><name><surname>Oraie</surname><given-names>Hamzeh</given-names></name><name><surname>Santamaria</surname><given-names>Carlos A.</given-names></name><name><surname>Wägele</surname><given-names>Johann Wolfgang</given-names></name></person-group><article-title>﻿Redescription of <italic><tp:taxon-name><tp:taxon-name-part taxon-name-part-type="genus" reg="Tylos">Tylos</tp:taxon-name-part><tp:taxon-name-part taxon-name-part-type="species" reg="maindroni">maindroni</tp:taxon-name-part></tp:taxon-name></italic> Giordani Soika, 1954 (<tp:taxon-name><tp:taxon-name-part taxon-name-part-type="subphylum">Crustacea</tp:taxon-name-part></tp:taxon-name>, <tp:taxon-name><tp:taxon-name-part taxon-name-part-type="order">Isopoda</tp:taxon-name-part></tp:taxon-name>, <tp:taxon-name><tp:taxon-name-part taxon-name-part-type="suborder">Oniscidea</tp:taxon-name-part></tp:taxon-name>) based on SEM and molecular data</article-title><source>Zookeys</source><day>23</day><month>02</month><year>2022</year><volume>1087</volume><fpage>123</fpage><lpage>139</lpage><pub-id pub-id-type="doi">10.3897/zookeys.1087.76668</pub-id></mixed-citation></tp:treatment-meta><tp:nomenclature><label>﻿Genus</label><tp:taxon-name>
                <object-id xmlns:xlink="http://www.w3.org/1999/xlink" content-type="arpha" xlink:type="simple">B4F4BF04-8D7D-5E00-A3E4-ACF33F561BD8</object-id>
                <tp:taxon-name-part taxon-name-part-type="genus" reg="Tylos">Tylos</tp:taxon-name-part>
              </tp:taxon-name><tp:taxon-authority>Audouin, 1826</tp:taxon-authority></tp:nomenclature><tp:treatment-sec sec-type="type species" id="SECID0ESXAE"><title>Type species.</title><p><italic><tp:taxon-name><tp:taxon-name-part taxon-name-part-type="genus" reg="Tylos">Tylos</tp:taxon-name-part><tp:taxon-name-part taxon-name-part-type="species" reg="latreillii">latreillii</tp:taxon-name-part></tp:taxon-name></italic> Audouin, 1826; from an unspecified location in Egypt (type locality); but current status is a nomen dubium (<xref ref-type="bibr" rid="B30">Taiti and Ferrara 1996</xref>: 460).</p></tp:treatment-sec><tp:treatment-sec sec-type="diagnosis" id="SECID0EHYAE"><title>Diagnosis.</title><p>A diagnosis for the genus was published by Schmalfuss (2000).</p></tp:treatment-sec><ref-list><ref id="B30"><mixed-citation xmlns:xlink="http://www.w3.org/1999/xlink" xlink:type="simple"><person-group><name name-style="western"><surname>Taiti</surname><given-names>S</given-names></name><name name-style="western"><surname>Ferrara</surname><given-names>F</given-names></name></person-group> (<year>1996</year>) The terrestrial <tp:taxon-name><tp:taxon-name-part taxon-name-part-type="order">Isopoda</tp:taxon-name-part></tp:taxon-name> of Corsica (<tp:taxon-name><tp:taxon-name-part taxon-name-part-type="subphylum">Crustacea</tp:taxon-name-part></tp:taxon-name>, <tp:taxon-name><tp:taxon-name-part taxon-name-part-type="suborder">Oniscidea</tp:taxon-name-part></tp:taxon-name>). Bulletin du Muséum national d’histoire naturelle. Paris (4e Sér.) Sect A (3–4): 459–545.</mixed-citation></ref></ref-list></tp:taxon-treatment>
