# Supplementary material for: ﻿Redescription of Tylosmaindroni Giordani Soika, 1954 (Crustacea, Isopoda, Oniscidea) based on SEM and molecular data
Source: Zookeys. 2022 Feb 23;1087:123–39. doi: 10.3897/zookeys.1087.76668 (PMC8891231; doi:10.3897/zookeys.1087.76668)
Supplement: XML Treatment for Tylos maindroni [file zookeys.1087.76668-treatment2.xml]

<!DOCTYPE tp:taxon-treatment
  PUBLIC "-//TaxonX//DTD Taxonomic Treatment Publishing DTD v0 20100105//EN" "tax-treatment-NSO.dtd">
<tp:taxon-treatment xmlns:tp="http://www.plazi.org/taxpub"><tp:treatment-meta><kwd-group><label>Taxon classification</label><kwd>
                  <named-content content-type="kingdom">Animalia</named-content>
                </kwd><kwd>
                  <named-content content-type="order">Isopoda</named-content>
                </kwd><kwd>
                  <named-content content-type="family">Tylidae</named-content>
                </kwd></kwd-group><mixed-citation publication-type="journal"><person-group><name><surname>Khalaji-Pirbalouty</surname><given-names>Valiallah</given-names></name><name><surname>Oraie</surname><given-names>Hamzeh</given-names></name><name><surname>Santamaria</surname><given-names>Carlos A.</given-names></name><name><surname>Wägele</surname><given-names>Johann Wolfgang</given-names></name></person-group><article-title>﻿Redescription of <italic><tp:taxon-name><tp:taxon-name-part taxon-name-part-type="genus" reg="Tylos">Tylos</tp:taxon-name-part><tp:taxon-name-part taxon-name-part-type="species" reg="maindroni">maindroni</tp:taxon-name-part></tp:taxon-name></italic> Giordani Soika, 1954 (<tp:taxon-name><tp:taxon-name-part taxon-name-part-type="subphylum">Crustacea</tp:taxon-name-part></tp:taxon-name>, <tp:taxon-name><tp:taxon-name-part taxon-name-part-type="order">Isopoda</tp:taxon-name-part></tp:taxon-name>, <tp:taxon-name><tp:taxon-name-part taxon-name-part-type="suborder">Oniscidea</tp:taxon-name-part></tp:taxon-name>) based on SEM and molecular data</article-title><source>Zookeys</source><day>23</day><month>02</month><year>2022</year><volume>1087</volume><fpage>123</fpage><lpage>139</lpage><pub-id pub-id-type="doi">10.3897/zookeys.1087.76668</pub-id></mixed-citation></tp:treatment-meta><tp:nomenclature><label>﻿</label><tp:taxon-name>
                <object-id xmlns:xlink="http://www.w3.org/1999/xlink" content-type="arpha" xlink:type="simple">E48662E4-BC12-55FF-A4F8-F12EF9E9B5DA</object-id>
                <tp:taxon-name-part taxon-name-part-type="genus" reg="Tylos">Tylos</tp:taxon-name-part>
                <tp:taxon-name-part taxon-name-part-type="species" reg="maindroni">maindroni</tp:taxon-name-part>
              </tp:taxon-name><tp:taxon-authority>Giordani Soika, 1954</tp:taxon-authority><xref ref-type="fig" rid="F2">Figs 2</xref><xref ref-type="fig" rid="F3">, 3</xref><xref ref-type="fig" rid="F4">, 4</xref><xref ref-type="fig" rid="F5">, 5</xref><xref ref-type="fig" rid="F6">, 6</xref><tp:nomenclature-citation-list><tp:nomenclature-citation><tp:taxon-name>
                    <tp:taxon-name-part taxon-name-part-type="genus" reg="Tylos">Tylos</tp:taxon-name-part>
                    <tp:taxon-name-part taxon-name-part-type="species" reg="maindroni">maindroni</tp:taxon-name-part>
                  </tp:taxon-name><comment>Giordani Soika, 1954: 76, figs 8, 9, pl. 10, Oman Sea, Muscat (type locality); Ferrara and Taiti 1986: 94; <xref ref-type="bibr" rid="B29">Taiti and Ferrara 1991</xref>: 213, fig. 3; Taiti et al. 2000: 148; <xref ref-type="bibr" rid="B8">Hurtado et al. 2014</xref>: 3, fig. 1.</comment></tp:nomenclature-citation></tp:nomenclature-citation-list></tp:nomenclature><tp:treatment-sec sec-type="material" id="SECID0E21AE"><title>Material examined.</title><p>7 ♂♂ (5.1 to 9.8 mm), 3 ♀♀ (5.5, 8.5, 10 mm), the Persian Gulf, Bandar-e-Charak, sandy shore, under wood block and rubbish on sand, 05 Dec. 2008, <named-content xmlns:xlink="http://www.w3.org/1999/xlink" content-type="dwc:verbatimCoordinates" xlink:type="simple"><named-content content-type="geo-json" specific-use="{&#34;type&#34;:&#34;Point&#34;,&#34;coordinates&#34;:[54.238817,26.709250]}" id="NCID0EE2AE" xlink:type="simple">26°42'555"N, 54°14'329"E</named-content></named-content>, coll. V. Khalaji (<abbrev xmlns:xlink="http://www.w3.org/1999/xlink" xlink:title="Zoological Museum of Shahrekord University" id="ABBRID0EJ2AE" xlink:type="simple">ZMSU</abbrev> 1201); 8 ♂♂ (5 to 8 mm), 6 ♀♀ (6 to 9.2 mm), Bandar-e-Bostaneh, sandy shore, 03 Jan. 2006, <named-content xmlns:xlink="http://www.w3.org/1999/xlink" content-type="dwc:verbatimCoordinates" xlink:type="simple"><named-content content-type="geo-json" specific-use="{&#34;type&#34;:&#34;Point&#34;,&#34;coordinates&#34;:[53.023633,27.118550]}" id="NCID0EQ2AE" xlink:type="simple">27°07'113"N, 53°01'418"E</named-content></named-content>, coll. R. Naderloo (<abbrev xmlns:xlink="http://www.w3.org/1999/xlink" xlink:title="Zoological Museum of Shahrekord University" id="ABBRID0EV2AE" xlink:type="simple">ZMSU</abbrev> 1202); 1 ♀ (12.2 mm), Bandar-e-Lengeh, sandy beach, beneath wood, 03 May 2010, <named-content xmlns:xlink="http://www.w3.org/1999/xlink" content-type="dwc:verbatimCoordinates" xlink:type="simple"><named-content content-type="geo-json" specific-use="{&#34;type&#34;:&#34;Point&#34;,&#34;coordinates&#34;:[54.905833,26.569444]}" id="NCID0E32AE" xlink:type="simple">26°34'10"N, 54°54'21"E</named-content></named-content>, coll. V. Khalaji (<abbrev xmlns:xlink="http://www.w3.org/1999/xlink" xlink:title="Zoological Museum of Shahrekord University" id="ABBRID0EB3AE" xlink:type="simple">ZMSU</abbrev> 1203); 2 ♀♀ (9 and 10 mm), Kish Island, northern coast, Derakht-e-Sabz, 24 Jun. 2006, <named-content xmlns:xlink="http://www.w3.org/1999/xlink" content-type="dwc:verbatimCoordinates" xlink:type="simple"><named-content content-type="geo-json" specific-use="{&#34;type&#34;:&#34;Point&#34;,&#34;coordinates&#34;:[53.968300,26.568367]}" id="NCID0EI3AE" xlink:type="simple">26°34'102"N, 53°58'098"E</named-content></named-content>, coll. V. Khalaji (<abbrev xmlns:xlink="http://www.w3.org/1999/xlink" xlink:title="Zoological Museum of Shahrekord University" id="ABBRID0EN3AE" xlink:type="simple">ZMSU</abbrev> 1204); 3 ♂♂ (9 to 11mm); 8 ♀♀ (8 to 10 mm), Faroor Koochak Island, rocky, sandy western coast, 30 Dec. 2017, <named-content xmlns:xlink="http://www.w3.org/1999/xlink" content-type="dwc:verbatimCoordinates" xlink:type="simple"><named-content content-type="geo-json" specific-use="{&#34;type&#34;:&#34;Point&#34;,&#34;coordinates&#34;:[54.435133,27.099983]}" id="NCID0EU3AE" xlink:type="simple">26°65'999"N, 54°26'108"E</named-content></named-content>, coll. V. Khalaji (<abbrev xmlns:xlink="http://www.w3.org/1999/xlink" xlink:title="Zoological Museum of Shahrekord University" id="ABBRID0EZ3AE" xlink:type="simple">ZMSU</abbrev> 1205); 10 ♀♀ (7 to 11mm), 5 ♂♂ (7.7 to 11 mm), Greater Tunb Island, sandy beach, 03 Jan. 2021, <named-content xmlns:xlink="http://www.w3.org/1999/xlink" content-type="dwc:verbatimCoordinates" xlink:type="simple"><named-content content-type="geo-json" specific-use="{&#34;type&#34;:&#34;Point&#34;,&#34;coordinates&#34;:[55.291111,26.272356]}" id="NCID0EA4AE" xlink:type="simple">26°16'20.48"N, 55°17'28.00"E</named-content></named-content>, coll. V. Khalaji and M. Majidi (ZSMU 1206).</p></tp:treatment-sec><tp:treatment-sec sec-type="redescription" id="SECID0EF4AE"><title>Redescription of male</title><p><bold>(from the Persian Gulf).</bold> Color yellowish, or light brown dorsally with small, dark, pigmented dots of various densities (Fig. <xref ref-type="fig" rid="F2">2A–D</xref>), about 2.5 times as long as greatest width. <bold><italic>Cephalon</italic></bold> with a weak domed process on each side between eyes. <bold><italic><tp:taxon-name><tp:taxon-name-part taxon-name-part-type="genus" reg="Epistome">Epistome</tp:taxon-name-part></tp:taxon-name></italic></bold> triangular with narrowly rounded apex, labrum with rows of small tubercles, as figured (Fig. <xref ref-type="fig" rid="F3">3B</xref>). <bold><italic>Eyes</italic></bold> composed of 36–38 ommatidia in adults (Fig. <xref ref-type="fig" rid="F3">3E</xref>). Coxal plates 2–5 with rounded margin, coxal plates 6–7 rectangular with strait margin. <bold><italic>Pleotelson</italic></bold> framed by pleonite 5 laterally, distal margin with small setae, length about 0.55 times width (Fig. <xref ref-type="fig" rid="F3">3F, G</xref>).</p><fig id="F2" position="float" orientation="portrait"><object-id xmlns:xlink="http://www.w3.org/1999/xlink" content-type="doi" xlink:type="simple">10.3897/zookeys.1087.76668.figure2</object-id><object-id xmlns:xlink="http://www.w3.org/1999/xlink" content-type="arpha" xlink:type="simple">842329A2-5DE1-5FC2-B14A-DD2C53808281</object-id><label>Figure 2.</label><caption><p><italic><tp:taxon-name><tp:taxon-name-part taxon-name-part-type="genus" reg="Tylos">Tylos</tp:taxon-name-part><tp:taxon-name-part taxon-name-part-type="species" reg="maindroni">maindroni</tp:taxon-name-part></tp:taxon-name></italic> Giordani Soika, 1954 <bold>A, B</bold> male from the Persian Gulf, Bandar-e-Charak (<abbrev xmlns:xlink="http://www.w3.org/1999/xlink" xlink:title="Zoological Museum of Shahrekord University" id="ABBRID0ED6AE" xlink:type="simple">ZMSU</abbrev> 1201) <bold>C, D</bold> female from the Persian Gulf, Bandar-e-Charak (<abbrev xmlns:xlink="http://www.w3.org/1999/xlink" xlink:title="Zoological Museum of Shahrekord University" id="ABBRID0EJ6AE" xlink:type="simple">ZMSU</abbrev> 1201) <bold>E</bold> female from Faroor Koochak Island (<abbrev xmlns:xlink="http://www.w3.org/1999/xlink" xlink:title="Zoological Museum of Shahrekord University" id="ABBRID0EP6AE" xlink:type="simple">ZMSU</abbrev> 1205) <bold>F</bold> male from Greater Tunb Island (ZSMU 1206).</p></caption><graphic xmlns:xlink="http://www.w3.org/1999/xlink" xlink:href="zookeys-1087-123-g002.jpg" position="float" orientation="portrait" xlink:type="simple" id="oo_649887.jpg"><uri content-type="original_file" xlink:type="simple">https://binary.pensoft.net/fig/649887</uri></graphic></fig><p><bold><italic>Antennula</italic></bold> (Fig. <xref ref-type="fig" rid="F3">3C</xref>). Small, disolateral and apical margins straight, medial margin concave, covered with cuticular scales, about 1.3 times as long as greatest width.</p><fig id="F3" position="float" orientation="portrait"><object-id xmlns:xlink="http://www.w3.org/1999/xlink" content-type="doi" xlink:type="simple">10.3897/zookeys.1087.76668.figure3</object-id><object-id xmlns:xlink="http://www.w3.org/1999/xlink" content-type="arpha" xlink:type="simple">993BAAB2-A2C3-51DB-B2B1-CF66AB46E53D</object-id><label>Figure 3.</label><caption><p><italic><tp:taxon-name><tp:taxon-name-part taxon-name-part-type="genus" reg="Tylos">Tylos</tp:taxon-name-part><tp:taxon-name-part taxon-name-part-type="species" reg="maindroni">maindroni</tp:taxon-name-part></tp:taxon-name></italic> Giordani Soika, 1954, male from the Persian Gulf, Bandar-e-Charak, scanning electron micrographs <bold>A</bold> head, frontal view <bold>B</bold> epistome <bold>C</bold> antennule <bold>D</bold> antenna <bold>E</bold> head, dorsal view <bold>F</bold> pleon and pleotelson, caudal view <bold>G</bold> pleon and pleotelson, dorsal view.</p></caption><graphic xmlns:xlink="http://www.w3.org/1999/xlink" xlink:href="zookeys-1087-123-g003.jpg" position="float" orientation="portrait" xlink:type="simple" id="oo_649888.jpg"><uri content-type="original_file" xlink:type="simple">https://binary.pensoft.net/fig/649888</uri></graphic></fig><p><bold><italic>Antenna</italic></bold> (Fig. <xref ref-type="fig" rid="F3">3D</xref>). Extending to posterior margin of pereonite 1, basal peduncular articles 2–5 increasing in length; article 5 about 1.3 times as long as article 4; flagellum with 4 articles, distal article smallest, apex with cone-like tuft of setae.</p><p><bold><italic>Left mandible</italic></bold> (Fig. <xref ref-type="fig" rid="F4">4D</xref>). Pars incisiva with three cusps; lacinia mobilis with three cusps and 2 penicils; pars molaris with flat grinding surface and with a tuft of numerous hair-like setae on margin.</p><fig id="F4" position="float" orientation="portrait"><object-id xmlns:xlink="http://www.w3.org/1999/xlink" content-type="doi" xlink:type="simple">10.3897/zookeys.1087.76668.figure4</object-id><object-id xmlns:xlink="http://www.w3.org/1999/xlink" content-type="arpha" xlink:type="simple">EF6DEC93-4457-58EC-8A28-2F38E2F6988E</object-id><label>Figure 4.</label><caption><p><italic><tp:taxon-name><tp:taxon-name-part taxon-name-part-type="genus" reg="Tylos">Tylos</tp:taxon-name-part><tp:taxon-name-part taxon-name-part-type="species" reg="maindroni">maindroni</tp:taxon-name-part></tp:taxon-name></italic> Giordani Soika, 1954, male from the Persian Gulf, Bandar-e-Charak, scanning electron micrographs <bold>A</bold> maxillule, lateral endite <bold>B</bold> maxillule, medial endite <bold>C</bold> maxilla <bold>D</bold> left mandible <bold>E</bold> right mandible <bold>F</bold> maxilliped.</p></caption><graphic xmlns:xlink="http://www.w3.org/1999/xlink" xlink:href="zookeys-1087-123-g004.jpg" position="float" orientation="portrait" xlink:type="simple" id="oo_649889.jpg"><uri content-type="original_file" xlink:type="simple">https://binary.pensoft.net/fig/649889</uri></graphic></fig><p><bold><italic>Right mandible</italic></bold> (Fig. <xref ref-type="fig" rid="F4">4E</xref>). Pars incisiva with three cusps; lacinia mobilis with some small, sharp cusps (about 8) and 2 penicils; pars molaris grinding surface smaller than on left mandible, with a tuft of numerous hair-like setae on proximal margin.</p><p><bold><italic>Maxillule</italic></bold> (Fig. <xref ref-type="fig" rid="F4">4A, B</xref>). Lateral endite with 12 robust, simple or serrate setae; mesial endite with 2 subapical and 1 apical penicils.</p><p><bold><italic>Maxilla</italic></bold> (Fig. <xref ref-type="fig" rid="F4">4C</xref>). Apical margin round, densely setose.</p><p><bold><italic>Maxilliped</italic></bold> (Fig. <xref ref-type="fig" rid="F4">4F</xref>). Endite apical margin with 6 robust, simple setae, 3 large penicils, and 2 smaller penicils; palp of five articles, articles 2–5 each bearing a tuft of marginal, rod-like setae.</p><p><bold><italic>Pereopod 1–7</italic></bold> (Figs <xref ref-type="fig" rid="F5">5A–F</xref>, <xref ref-type="fig" rid="F6">6A</xref>). All with a rich armature of robust setae; pereopod 1 basis about 2.1 times as long as wide, ventral margin with a weak extension; pereopods 2–5 with longer basis; pereopod 7 (Fig. <xref ref-type="fig" rid="F6">6A</xref>) basis about 2.3 times as long as wide, with water conducting scale-rows.</p><fig id="F5" position="float" orientation="portrait"><object-id xmlns:xlink="http://www.w3.org/1999/xlink" content-type="doi" xlink:type="simple">10.3897/zookeys.1087.76668.figure5</object-id><object-id xmlns:xlink="http://www.w3.org/1999/xlink" content-type="arpha" xlink:type="simple">88F52B33-1DD6-5B95-B3FA-6826791293E7</object-id><label>Figure 5.</label><caption><p><italic><tp:taxon-name><tp:taxon-name-part taxon-name-part-type="genus" reg="Tylos">Tylos</tp:taxon-name-part><tp:taxon-name-part taxon-name-part-type="species" reg="maindroni">maindroni</tp:taxon-name-part></tp:taxon-name></italic> Giordani Soika, 1954, male from the Persian Gulf, Bandar-e- Charak, scanning electron micrographs <bold>A–F</bold> pereopods 1–7, respectively.</p></caption><graphic xmlns:xlink="http://www.w3.org/1999/xlink" xlink:href="zookeys-1087-123-g005.jpg" position="float" orientation="portrait" xlink:type="simple" id="oo_649890.jpg"><uri content-type="original_file" xlink:type="simple">https://binary.pensoft.net/fig/649890</uri></graphic></fig><p><bold><italic>Pleopod 2</italic></bold> (Fig. <xref ref-type="fig" rid="F6">6B</xref>). Exopod equipped with open lungs consisting of 8 pores, distal margin with cuticular scale. Endopod elongated, well extended beyond exopod distal margin, apical part bearing hand-like scales with 2–7 “fingers” that are directed proximally, proximal third covered with cuticular scales.</p><fig id="F6" position="float" orientation="portrait"><object-id xmlns:xlink="http://www.w3.org/1999/xlink" content-type="doi" xlink:type="simple">10.3897/zookeys.1087.76668.figure6</object-id><object-id xmlns:xlink="http://www.w3.org/1999/xlink" content-type="arpha" xlink:type="simple">3CA73E01-457D-5D08-8AC8-E583722E964E</object-id><label>Figure 6.</label><caption><p><italic><tp:taxon-name><tp:taxon-name-part taxon-name-part-type="genus" reg="Tylos">Tylos</tp:taxon-name-part><tp:taxon-name-part taxon-name-part-type="species" reg="maindroni">maindroni</tp:taxon-name-part></tp:taxon-name></italic> Giordani Soika, 1954, male from the Persian Gulf, Bandar-e- Charak, scanning electron micrographs <bold>A</bold> pereopod 7 <bold>B</bold> pleopod 2 <bold>C</bold> pleopod 3 <bold>D</bold> uropod.</p></caption><graphic xmlns:xlink="http://www.w3.org/1999/xlink" xlink:href="zookeys-1087-123-g006.jpg" position="float" orientation="portrait" xlink:type="simple" id="oo_649891.jpg"><uri content-type="original_file" xlink:type="simple">https://binary.pensoft.net/fig/649891</uri></graphic></fig><p><bold><italic>Pleopod 3</italic></bold> (Fig. <xref ref-type="fig" rid="F6">6C</xref>). Exopod equipped with open lungs consisting of 9 pores.</p><p><bold><italic>Uropod</italic></bold> (Fig. <xref ref-type="fig" rid="F6">6D</xref>). Protopod (peduncle) with straight medial margin, disto-lateral margin with 6 small marginal setae, length about 1.62 greatest width; exopod small, about 0.23 times length of protopod, covered with small setae medially.</p><p><bold>Female</bold> (Fig. <xref ref-type="fig" rid="F2">2C, D</xref>). Apart from sexual characters, similar to male.</p></tp:treatment-sec><tp:treatment-sec sec-type="distribution" id="SECID0EIIAG"><title>Distribution.</title><p>Oman, the Persian Gulf (Kuwait; Bandar-e-Charak, Bandar-e-Bostaneh, Bandar-e-Lengeh, Kish, Greater Tunb, and Faroor Koochak Islands, Iran)</p></tp:treatment-sec><ref-list><ref id="B29"><mixed-citation xmlns:xlink="http://www.w3.org/1999/xlink" xlink:type="simple"><person-group><name name-style="western"><surname>Taiti</surname><given-names>S</given-names></name><name name-style="western"><surname>Ferrara</surname><given-names>F</given-names></name></person-group> (<year>1991</year>) <article-title>New species and records of terrestrial isopods (<tp:taxon-name><tp:taxon-name-part taxon-name-part-type="subphylum">Crustacea</tp:taxon-name-part></tp:taxon-name>) from the Arabian Peninsula.</article-title><source>Fauna of Saudi Arabia</source><volume>12</volume>: <fpage>209</fpage>–<lpage>224</lpage>.</mixed-citation></ref><ref id="B8"><mixed-citation xmlns:xlink="http://www.w3.org/1999/xlink" xlink:type="simple"><person-group><name name-style="western"><surname>Hurtado</surname><given-names>LA</given-names></name><name name-style="western"><surname>Lee</surname><given-names>EJ</given-names></name><name name-style="western"><surname>Mateos</surname><given-names>M</given-names></name><name name-style="western"><surname>Taiti</surname><given-names>S</given-names></name></person-group> (<year>2014</year>) Global diversification at the harsh sea-land interface: Mitochondrial phylogeny of the supralittoral isopod genus <italic><tp:taxon-name><tp:taxon-name-part taxon-name-part-type="genus">Tylos</tp:taxon-name-part></tp:taxon-name></italic> (<tp:taxon-name><tp:taxon-name-part taxon-name-part-type="family">Tylidae</tp:taxon-name-part></tp:taxon-name>, <tp:taxon-name><tp:taxon-name-part taxon-name-part-type="suborder">Oniscidea</tp:taxon-name-part></tp:taxon-name>). PLoS ONE 9(4): e94081. <ext-link xlink:type="simple" ext-link-type="doi" xlink:href="10.1371/journal.pone.0094081">https://doi.org/10.1371/journal.pone.0094081</ext-link></mixed-citation></ref></ref-list></tp:taxon-treatment>
